# Supplementary material for: Efficacy of Plant-Made Human Recombinant ACE2 against COVID-19 in a Golden Syrian Hamster Model
Source: Viruses. 2023 Apr 14;15(4):964. doi: 10.3390/v15040964 (PMC10146983; doi:10.3390/v15040964)
Supplement: Supplementary file 1 [file viruses-15-00964-s001.zip]

Archive with 2 entries (2 files):
- ACE2-Supplementary_Figure_S1.pdf
- ACE2-Supplementary_Table_S1.pdf
